# Supplementary material for: Identifying Distinct Antibiotic Behavioural Profiles in Singapore’s General Population: A Latent Class Analysis
Source: Antibiotics (Basel). 2026 Jul 9;15(7):671. doi: 10.3390/antibiotics15070671 (PMC13403971; doi:10.3390/antibiotics15070671)
Supplement: Supplementary file 1 [file antibiotics-15-00671-s001.zip]

Archive with 1 entries (1 files):
- antibiotics-4388679-supplementary.pdf
